# Supplementary material for: Modeling the Effects of Cell Cycle M-phase Transcriptional Inhibition on Circadian Oscillation
Source: PLoS Comput Biol. 2008 Mar 28;4(3):e1000019. doi: 10.1371/journal.pcbi.1000019 (PMC2267494; doi:10.1371/journal.pcbi.1000019)
Supplement: Text S1 — ODE file for the mammalian circadian model incorporating transcriptional inhibition. (0.01 MB TXT) [file pcbi.1000019.s005.txt]

function dy=mcode(t, y, v,w)

%%-------------------------------------------------------------------------
%This ode file was modified from matlab file provided by Goldbeter et.al. and describes 
%the model for mammalian circadian incorporating periodic transcriptional inhibition effects. 
%All parameters except v are from original model of Leloup and Goldbeter[1]. The v parameter 
%in this file representing periodic transcriptional inhibition pulse.

%To study the effect of noise on the entrainment of circadian clock by
%transcriptional inhibition, a noise term was added to the third 
%differential equation, which governs the fluctuation of Bmal1 mRNA
%concentration.

% The original model of Leloup and Goldbeter is described in the following reference:
% 1. Leloup JC, Goldbeter A. Toward a detailed computational model for the
%    mammalian circadian clock.(2003) Proc Natl Acad Sci U S A.100(12):7051-6.
%%-------------------------------------------------------------------------


dy=zeros(16,1);

%[M_P, M_C, M_B, P_C, C_C, P_CP, C_CP, PC_C, PC_N,  PC_CP, PC_NP, B_C, B_CP, B_N, B_NP, I_N]=y;
M_P=y(1);   %Transcription of the Per genes into the corresponding mRNAs
M_C=y(2);   %Transcription of the Cry genes into the corresponding mRNAs
M_B=y(3);   %Transcription of the Bmal1 genes into the corresponding mRNAs
P_C=y(4);   %Translation of these mRNAs into the cytosolic, unphosphorylated proteins PER
C_C=y(5);   %Translation of these mRNAs into the cytosolic, unphosphorylated proteins CRY
P_CP=y(6);  %concentrations of the phosphorylated PER
C_CP=y(7);  %concentrations of the phosphorylated CRY
PC_C=y(8);  %In the cytosol, formation of the unphosphorylated PER¨CCRY complex
PC_N=y(9);  %concentrations of the nuclear forms of the unphosphorylated complexes
PC_CP=y(10);%the concentration of the phosphorylated form of PER-CRY complex
PC_NP=y(11);%concentrations of the nuclear forms of the phosphorylated complexes
B_C=y(12);  %Translation of these mRNAs into the cytosolic, unphosphorylated proteins BMAL1
B_CP=y(13); %concentrations of the phosphorylated forms of BMAL1
B_N=y(14);  %concentrations of the nuclear forms of unphosphorylated BMAL1
B_NP=y(15); %concentrations of the nuclear forms of phosphorylated BMAL1
I_N=y(16); %(the concentration of the inactive complex between CLOCK¨CBMAL1 and PER¨CCRY

%params
k1	=	0.4	;	%Rate constant for entry of the PER¨CCRY complex into the nucleus
k2	=	0.2	;	%Rate constant for exit of the PER¨CCRY complex from the nucleus	
k3	=	0.4	;	%Rate constant for the formation of the PER¨CCRY complex	
k4	=	0.2	;	%Rate constant for dissociation of the PER¨CCRY complex
k5	=	0.4	;	%Rate constant for entry of the BMAL1 protein into the nucleus
k6	=	0.2	;	%Rate constant for exit of the BMAL1 protein from the nucleus
k7	=	0.5	;	%Rate constant for the formation of the inactive PER¨CCRY¨CCLOCK¨CBMAL1 complex
k8	=	0.1	;	%Rate constant for the dissociation of the PER¨CCRY¨CCLOCK¨CBMAL1 complex
kap	=	0.7	;	%Activation constant for enhancement of Per expression by nuclear BMAL1
kac	=	0.6	;	%Activation constant for enhancement of Cry expression by nuclear BMAL1
kib	=	2.2	;	%Inhibition constant for repression of Bmal1 expression by nuclear BMAL1
kdmb	=	0.01	;	%Nonspecific degradation rate constant for Bmal1 mRNA
kdmc	=	0.01	;	%Nonspecific degradation rate constant for Cry mRNA
kdmp	=	0.01	;	%Nonspecific degradation rate constant for Per mRNA
kdnc	=	0.12	;	%Nonspecific degradation rate constant for cytosolic non-phosphorylated CRY	
kdn	=	0.01	;	%Nonspecific degradation rate constant for other protein species
kd	=	0.3	;	%Michaelis constant for protein degradation	
kdp	=	0.1	;	%Michaelis constant for protein dephosphorylation
kp	=	0.1	;	%Michaelis constant for protein phosphorylation	
kmb	=	0.4	;	%Michaelis constant for degradation of Bmal1 mRNA
kmc	=	0.4	;	%Michaelis constant for degradation of Cry mRNA	
kmp	=	0.31	;	%Michaelis constant for degradation of Per mRNA	
kstot	=	1	;	%Rate constant for protein synthesis
ksb	=	0.12*kstot	;	%Rate constant for synthesis of BMAL1
ksc	=	1.6*kstot	;	%Rate constant for synthesis of CRY
ksp	=	0.6*kstot	;	%Rate constant for synthesis of PER
n	=	4	;	%Degree of cooperativity of activation of Per and Cry expression by BMAL1
m	=	2	;	%Degree of cooperativity of repression of Bmal1 expression by BMAL1	
vphos	=	0.4	;	%Phosphorylation rate
v1b	=	0.5	;	%Maximum rate of cytosolic BMAL1 phosphorylation
v1c	=	0.6	;	%Maximum rate of cytosolic CRY phosphorylation
v1p	=	vphos	;	%Maximum rate of cytosolic PER phosphorylation
v1pc	=	vphos	;	%Maximum rate of phosphorylation of cytosolic PER-CRY complex
v2b	=	0.1	;	%Maximum rate of cytosolic BMAL1 dephosphorylation
v2c	=	0.1	;	%Maximum rate of cytosolic CRY dephosphorylation
v2p	=	0.3	;	%Maximum rate of cytosolic PER dephosphorylation
v2pc	=	0.1	;	%Maximum rate of cytosolic PER¨CCRY complex dephosphorylation
v3b	=	0.5	;	%Maximum rate of nuclear BMAL1 phosphorylation
v3pc	=	vphos	;	%Maximum rate of phosphorylation of nuclear PER¨CCRY complex	vphos
v4b	=	0.2	;	%Maximum rate of nuclear BMAL1 dephosphorylation
v4pc	=	0.1	;	%Maximum rate of dephosphorylation of nuclear PER¨CCRY complex
vdbc	=	0.5	;	%Maximum rate of degradation of cytosolic phosphorylated BMAL1
vdbn	=	0.6	;	%Maximum rate of degradation of nuclear phosphorylated BMAL1
vdcc	=	0.7	;	%Maximum rate of degradation of cytosolic phosphorylated CRY
vdin	=	0.8	;	%Maximum rate of degradation of nuclear PER¨CCRY¨CCLOCK¨CBMAL1 complex
vdpc	=	0.7	;	%Maximum rate of degradation of cytosolic phosphorylated PER
vdpcc	=	0.7	;	%Maximum rate of degradation of cytosolic phosphorylated PER¨CCRY complex
vdpcn	=	0.7	;	%Maximum rate of degradation of nuclear phosphorylated PER-CRY complex
vmb	=	0.8	;	%Maximum rate of Bmal1 mRNA degradation
vmc	=	1	;	%Maximum rate of Cry mRNA degradation
vmp	=	1.1	;	%Maximum rate of Per mRNA degradation
vstot	=	1	;	%Maximum transcription rate
vsb	=	vstot	;	%Maximum rate of Bmal1 mRNA synthesis
vsc	=	1.1*vstot	;	%Maximum rate of Cry mRNA synthesis
vsp	=	1.5*vstot	;	%Maximum rate of Per mRNA synthesis

% parameter v in the following three equations represents periodic
% transcriptional inhibition with v =(1-square(2*pi/period*t,0.5/24*100))/2
% where "period" denotes the period of the transcriptional inhibition cycle
% parameter w in the follwoing first equation represents light cycle
% with w= square ( 2 * pi / 24 *  t, 50 ) * 0.1 + 1.1;
vsp=v*vsp*w; 
vsc=v*vsc;
vsb=v*vsb;


dM_P=vsp*B_N^n/(kap^n+B_N^n)-vmp*M_P/(kmp+M_P)-kdmp*M_P;
dM_C=vsc*B_N^n/(kac^n+B_N^n)-vmc*M_C/(kmc+M_C)-kdmc*M_C;
dM_B=vsb*kib^m/(kib^m+B_N^m)-vmb*M_B/(kmb+M_B)-kdmb*M_B;%+ 0.2* randn; %noise was added to this equation when studying the effect of noise
dP_C=ksp*M_P-v1p*P_C/(kp+P_C)+v2p*P_CP/(kdp+P_CP)+k4*PC_C-k3*P_C*C_C-kdn*P_C;
dC_C=ksc*M_C-v1c*C_C/(kp+C_C)+v2c*C_CP/(kdp+C_CP)+k4*PC_C-k3*P_C*C_C-kdnc*C_C;
dP_CP=v1p*P_C/(kp+P_C)-v2p*P_CP/(kdp+P_CP)-vdpc*P_CP/(kd+P_CP)-kdn*P_CP;
dC_CP=v1c*C_C/(kp+C_C)-v2c*C_CP/(kdp+C_CP)-vdcc*C_CP/(kd+C_CP)-kdn*C_CP;
dPC_C=-v1pc*PC_C/(kp+PC_C)+v2pc*PC_CP/(kdp+PC_CP)-k4*PC_C+k3*P_C*C_C+k2*PC_N-k1*PC_C-kdn*PC_C;
dPC_N=-v3pc*PC_N/(kp+PC_N)+v4pc*PC_NP/(kdp+PC_NP)-k2*PC_N+k1*PC_C-k7*B_N*PC_N+k8*I_N-kdn*PC_N;
dPC_CP=v1pc*PC_C/(kp+PC_C)-v2pc*PC_CP/(kdp+PC_CP)-vdpcc*PC_CP/(kd+PC_CP)-kdn*PC_CP;
dPC_NP=v3pc*PC_N/(kp+PC_N)-v4pc*PC_NP/(kdp+PC_NP)-vdpcn*PC_NP/(kd+PC_NP)-kdn*PC_NP;
dB_C=ksb*M_B-v1b*B_C/(kp+B_C)+v2b*B_CP/(kdp+B_CP)-k5*B_C+k6*B_N-kdn*B_C;
dB_CP=v1b*B_C/(kp+B_C)-v2b*B_CP/(kdp+B_CP)-vdbc*B_CP/(kd+B_CP)-kdn*B_CP;
dB_N=-v3b*B_N/(kp+B_N)+v4b*B_NP/(kdp+B_NP)+k5*B_C-k6*B_N-k7*B_N*PC_N+k8*I_N-kdn*B_N;
dB_NP=v3b*B_N/(kp+B_N)-v4b*B_NP/(kdp+B_NP)-vdbn*B_NP/(kd+B_NP)-kdn*B_NP;
dI_N=-k8*I_N+k7*B_N*PC_N-vdin*I_N/(kd+I_N)-kdn*I_N;

%dy=[];
dy(1)=dM_P;
dy(2)=dM_C;
dy(3)=dM_B;
dy(4)=dP_C;
dy(5)=dC_C;
dy(6)=dP_CP;
dy(7)=dC_CP;
dy(8)=dPC_C;
dy(9)=dPC_N;
dy(10)=dPC_CP;
dy(11)=dPC_NP;
dy(12)=dB_C;
dy(13)=dB_CP;
dy(14)=dB_N;
dy(15)=dB_NP;
dy(16)=dI_N;
